# Supplementary material for: The Role of MicroRNAs in HIV Infection
Source: Genes (Basel). 2024 Apr 29;15(5):574. doi: 10.3390/genes15050574 (PMC11120859; doi:10.3390/genes15050574)
Supplement: Supplementary file 1 [file genes-15-00574-s001.zip]

Archive with 1 entries (1 files):
- genes-2933650-supplementary-done.pdf
